# Supplementary material for: Mirror-Image RNA: A Right-Handed Z-Form RNA and Its Ligand Complex
Source: Molecules. 2024 Oct 16;29(20):4900. doi: 10.3390/molecules29204900 (PMC11510240; doi:10.3390/molecules29204900)
Supplement: Supplementary file 1 [file molecules-29-04900-s001.zip]

Archive with 1 entries (1 files):
- molecules-3241771-SI.pdf
